# Supplementary material for: Polycistronic Genome Segment Evolution and Gain and Loss of FAST Protein Function during Fusogenic Orthoreovirus Speciation
Source: Viruses. 2020 Jun 29;12(7):702. doi: 10.3390/v12070702 (PMC7412057; doi:10.3390/v12070702)
Supplement: Supplementary file 1 [file viruses-12-00702-s001.zip]

Archive with 3 entries (3 files):
- Table S1.pdf
- Table S2.pdf
- Table S3.pdf
